# Supplementary material for: New Naphthalimide Derivative as a Colorimetric and Fluorescent Probe for Detection of pH, Strong Bases and Volatile Acids
Source: Sensors (Basel). 2026 Apr 15;26(8):2411. doi: 10.3390/s26082411 (PMC13119930; doi:10.3390/s26082411)
Supplement: Supplementary file 1 [file sensors-26-02411-s001.zip]

Archive with 1 entries (1 files):
- sensors-4229501-supplementary.pdf
